# Supplementary material for: Effects of Vitamin D Supplementation on Adipose Tissue Inflammation and NF-κB/AMPK Activation in Obese Mice Fed a High-Fat Diet
Source: Int J Mol Sci. 2022 Sep 18;23(18):10915. doi: 10.3390/ijms231810915 (PMC9506068; doi:10.3390/ijms231810915)
Supplement: Supplementary file 1 [file ijms-23-10915-s001.zip]

Archive with 1 entries (1 files):
- ijms-1902500-supplementary.pdf
